# Supplementary material for: Recent thymic emigrants preferentially undergo memory inflation after persistent infection
Source: PLoS Pathog. 2025 Jul 28;21(7):e1013382. doi: 10.1371/journal.ppat.1013382 (PMC12316393; doi:10.1371/journal.ppat.1013382)
Supplement: S1 Data — Values used to build graphs, generate means, standard error, standard deviations and statistical analysis. (XLSX) [file ppat.1013382.s010.xlsx]

## Sheet: Fig1
B
Age of Animals (Weeks)	Tetramer+
1	5.58	5.29	4.51	2.08
2	10	15.3	13	9.24	7.8
4	4	12.2	13.3	13.2
8	17.6	18.6	17.3	13.1	12.3	14.7	15.9	15.6	11.7	12.8
12	19.8	21.7	15	17.2	18.9	20.5	27.2	15.7
21	21.2	14.3	15.7	15.9	22.2	31	26	19.7
C			D			E			G
Uninfected	MCMV		Uninfected	MCMV		Uninfected	MCMV		TCM	TPM	TEM
470084	1.62533e+06		329529	591621		72863.1	913436		10.5	17.2	71.2
779338	1.58649e+06		595415	542580		84168.5	890021		10.4	17.6	70.8
1.14353e+06	1.57524e+06		889668	472572		99029.9	982949		9.48	17.1	72.7
719156	997437		545121	371047		71699.9	536621		9.65	15.5	74.3
1.66062e+06	633993		1.26706e+06	213656		167723	367082		10.3	12.7	76
2.30555e+06	2.2418e+06		1.63925e+06	840676		389638	1.28455e+06		10.2	13	75.4
1.11139e+06	1.40056e+06		692394	383752		280069	948176		7.01	9.67	82.1
487542	1.22164e+06		371020	557066		49241.8	543628		7.29	9.44	81.9
1.63656e+06	2.81381e+06		1.03267e+06	773798		435326	1.83742e+06		7.33	11.1	81
968304	1.72861e+06		775612	596372		90439.6	1.01815e+06		8.87	10.3	79.2
1.23749e+06	2.20891e+06		912029	766493		158399	1.33639e+06		9.3	10.3	79.3
278611	2.28275e+06		226790	499923		17691.8	1.67098e+06		7.65	12.4	79
153874	2.07102e+06		71090	492903		69397.3	1.47457e+06		6.59	9.06	83.6
858292	2.82075e+06		667751	691084		79735.3	1.9435e+06		5.47	9.91	83.7
803949	914739		599746	214049		98885.8	627511		7.06	11.7	80.4
348910	2.2216e+06		240399	555399		52685.4	1.53957e+06		6.53	11.9	80.9
777863	1.38868e+06		575618	429103		94899.2	865149		6.26	13.9	79.2
700778	1.5924e+06		533292	578043		75684.1	894931		7.71	11.7	79.1
1.32088e+06	1.61192e+06		929899	420711		84272.1	1.06548e+06		7.14	12.5	79
902057	1.06612e+06		681955	267596		46185.3	701508		5.89	5.99	86
885112	1.4988e+06		614268	439147		71959.6	887288		6.03	5.64	86.3
1.165e+06	2.06241e+06		763077	507353		95413.7	1.31994e+06		6.02	5.92	85.7
689901	1.51212e+06		457404	302424		70369.9	1.05395e+06		6.18	6.03	85.5
839677	2.51866e+06		581896	722856		69609.2	1.50112e+06		5.76	13.7	79.8
506208	1.98037e+06		345234	477269		36598.8	1.28724e+06
843181	2.19323e+06		561558	539535		99495.3	1.42999e+06
617504	2.51173e+06		425460	572675		39705.5	1.68035e+06
1.07016e+06	2.61844e+06		711655	683413		110226	1.69151e+06
849137	3.0797e+06		618172	662135		54514.6	2.07572e+06
593100	3.0759e+06		433556	1.12886e+06		49108.7	1.68867e+06
418211	889079		296093	335183		22207	447207
573622	1.01206e+06		400962	374461		36654.4	532341
454192	1.02415e+06		369712	312366		33746.5	590935
953775	2.10128e+06		795449	552637		57417.3	1.38054e+06
1.09997e+06	1.76802e+06		929473	449076		61488.2	1.13507e+06
1.29364e+06	2.12226e+06		1.0168e+06	458408		125871	1.49619e+06
1.02445e+06	2.5152e+06		868730	714318		70379.4	1.53427e+06
765072	2.6524e+06		654137	697581		48582.1	1.74793e+06
496135	2.1895e+06		411792	542997		31256.5	1.45821e+06
262890	1.98483e+06		199271	613313		23423.5	1.10555e+06
455449	1.09662e+06		347963	452906		40170.6	550505
418059	1.38937e+06		350334	498785		21404.6	748872
490115	1.54199e+06		406305	339237		27985.6	1.09327e+06
646463	845846		529453	297738		43119.1	498203
699512	1.85342e+06		558910	898909		51624	834039
543986	1.09713e+06		458580	503583		32421.5	495903
632032	1.15736e+06		480344	424752		38553.9	646966
692627	1.212e+06		549946	509038		47929.8	620542
828136	1.95683e+06		628555	418761		67493.1	1.44022e+06
596515	1.33597e+06		464088	333991		42412.2	864370
786265	832328		618790	253028		54802.7	527696
311183	3.07559e+06		226230	842711		52278.8	1.84843e+06
686897	1.95779e+06		510365	524688		70750.4	1.25103e+06
361087	1.50746e+06		289953	369327		34339.4	1.01904e+06
590784	1.53273e+06		427137	400044		89799.2	1.02847e+06
773088	2.06436e+06		552758	755557		91997.5	1.12921e+06
703614	3.2734e+06		525600	1.01803e+06		102024	1.94768e+06
337140	1.97831e+06		253192	577668		33410.6	1.25821e+06
569670	1.94414e+06		452887	653230		47396.5	1.16843e+06
385075	1.49508e+06		299589	264629		24991.4	1.08543e+06
616122	753251		476878	237274		55882.2	459483
476577	1.34249e+06		332651	422883		62431.6	812204
379934	4.02986e+06		298628	1.38224e+06		33586.2	2.38165e+06
501163	1.6962e+06		378378	379949		47309.8	1.21957e+06
310078	1.13979e+06		248993	365872		18883.8	694131
595797	694780		462934	161884		61367.1	467587
246942	2.5502e+06		182737	953776		22298.9	1.39496e+06
335993	1.52118e+06		236539	13706.9		45695.1	21387.5
512249	2.21312e+06		400066	634332		43694.8	724081
840959			612218	648443		90823.5	1.40312e+06

## Sheet: Fig2
B									D				F
1d TS			7d TS			28d TS			1d TS	7d TS	28d TS		1d TS	7d TS	28d TS
Uninfected	MCMV		Uninfected	MCMV		Uninfected	MCMV		15.4	9.11	25.2		45.7	41.8	2.86
1.34	10.4		2.21	6.49		5.11	4.22		2.15	24.3	14.8		43.4	43.4	40.5
1.2	7.8		1.12	10.1		4.66	4.08		20.4	32.2	8.33		15.6	8.63	3.55
0.9	19.9		1.06	11.5		3.67	3.75		41.3	23.9	6.18		11.9	2.35	8.51
0.98	4.19		1.68	8.01		2.65	2.1		13.4	16.3	2.11		4.4	42.7	3.6
0.87	7.09		2.27	7.28		4.08	3.24		8.33	22.7	12.5		4.13	4.37	3.1
0.46	1.36		6.38	8.22		4.76	4.9		21.5	20.8	9.51		1.7	4.52	1.81
1.05	0.52		5.64	7.31		7.3	5.37		42.5	24.2	5.03		2.01	14.9	1.8
0.43	14.9		3.65	8.29		7.58	3		19.3	32	3.74		11.6	3.14	1.77
0.35	7.64		1.56	23.6		4.98	4.74		34.9	41.4	7.59		11.9	2.96	2.26
0.56	2.69		5.08	7.9		5.87	4.62		10.2	12.8	10.3		12.3	42.2	1.74
1.33	6.57		3.96	9.65		5.44	5.12		3.79	8.21	32.2		10.6	42.9	1.73
0.5	6.68		3.06	11		6.4	5.87		26	12.5	18		10.5	5.03	3.31
0	11		3.71	12.5		5.08	7.15		36.7	21.4	12.1		10.7	4.79	7.87
0.54	9.74		3.36	2.61		6.2	7.49		28.9	17.7	3.76		10.6	12	7.37
0.67	14		1.97	13.3		4.97	9.79		25.7	17.3	2.7		9.9	4.95
1.24	6.28		5.67	3.98		6.19	7.99		27.2	22.3	5.67		9.23	9.66
1.22	6.69		2.21	10.8		4.72	2.77		8.28	13	7.38		26.7
1.39	4.65		2.94	10.8		3.61	7.83		13.8	24	11.4		8.48
	19.6		1.18	4.48		6.94	5.32			26.1	10.7		35.9
				18.1		5.64	4.18			22.8	11.9
				19.5		4.78	3.52			13.5
				13.1		3.86	3.46			22.9
				23.2		4.52	3.7			15.5
				11.8		4.09	3.44			22.7
				7.68		3.12	4.14			39.6
				7.28		3.88				30.4
				6.34		4.37				9.39
				13.9						10.4
				19.9						26.1
				9.54

## Sheet: Fig3
B				C				D				E
%TCM (of timestamp+ Tet+)				1d TS	7d TS	28d TS		1d TS	7d TS	28d TS		1d TS	7d TS	28d TS
1d TS	7d TS	28d TS		0.37	1.19	2.12		16.6	5.16	7.16		11.5	8.07	1.82
5.74	2.92	8.52		0.72	1.81	1.63		7.34	5.12	3.74		3.7	28.4	2.37
4.65	11.6	15.2		0.62	1.47	1.86		17	7.09	5.15		16.9	4.61	4.83
9.86	13.1	19.9		0.61	1.13	2.25		16.2	19.2	10.1		10.8	8.96	4.03
9.48	10.9	12.8		0.24	1.33	2.3		8.3	9.16	1.75		9.5	7.22	5.34
17.4	13	15.6		0.34		4.39		16.1		2.32		3.78		2.73
3.23	11.6	13.4		0.29				5.74				15.6
9.09	3.84	16.9
2.86	3.92	11.5
%TPM (of timestamp+ Tet+)
1d TS	7d TS	28d TS
9.83	13	13.1
12.3	9.39	21.2
7.75	7.95	19.9
5.17	8.4	17.1
13	6.11	9.38
6.45	10.7	26.1
31.8	14.3	17.7
20	12.3	12.1
%TEM (of timestamp+ Tet+)
1d TS	7d TS	28d TS
83.6	83.5	78.4
82.3	79	62
82.4	77.3	56.8
85.3	77.9	67.5
69.6	79.4	72.7
87.1	76.9	58.2
59.1	81.3	63.7
74.3	83.1	76.4

## Sheet: Fig4
B
Weeks Post-Infection	% Tetramer+
4	21.7	12.3	8.57	16.2	16	16.9	11.8	13.3	11.8	8.7	12.2	7.72	15.2	13.6	14.5	12.9	13.3	6.43	9.64	17.3	6.94	18.3	7.82	21.3	4.1	13
8	20	27.5	27.2	13.5	34.7	36.2	28.9	32.1	22.4	11.9	29.4	29.3	21.4	24.4	26.4	29.6	8.15	25.6	30.5	25.8	25	25.6	25.2	20.4	24.5	12.5
12	38.9	26.7	39.8	23.9	14.2	13.3	25.6	19.8	25	22.3	27.9	27	28.5	9.43	24.4	22.6	15.5	28.6	22.4	21.6	12	25	28.5	27.8
20	23.6	32.1	19.4	25	25.4	26.4	24.9	22	20.1	20.4
D
1d ts			7d ts			28d ts			56d ts
Uninfected	MCMV		Uninfected	MCMV		Uninfected	MCMV		Uninfected	MCMV
0.44	0.71		2.05	5.41		2.19	7.98		4.94	4.94
0.66	0.87		2.78	4.7		1.9	8.8		6.3	4.71
0.51	0.78		1.38	6.39		2.71	8.78		4	4.5
1.77	0.73		1.52	6.62		2.23	11.7		1.64	8.37
0.64	0.51		1.43	4.57		1.59	5.54		5.16	6.67
0.8	1.3		2.54	3.08			7.33		6.49	11.2
			2.41	6.48					2.51	4.5
			2.22	4.75					2.63	5.28
				5.18					0	4.86
				5.58					2.9	11.3
				5.56					0.75
				5.68					5
E
1d ts	7d ts	28d ts
1.63	5.25	33.9
6.08	16.9	8.28
2.81	4.13	6.95
1.1	8.58	7.33
1.29	4.03	7.11
0.57	1.8	31.9
4.64	7.73	12.8
0	3.92	7.83
	5.49	12.7
	1.86	12.7

## Sheet: Fig5
B
Weeks Post Infection	Fetal																					Adult
4	3.97	1.21	6.41	1.44	1.04	2.49	1.09	0	1.63	0	0.58	2.5	0	0	4.82	5.88	0.93	6.8	3.85	0	8.47	1.75	1.52	2.74	1.29	1.31	0.79	3.11	1.63	1	1.64	1.5	5.69	1.64	4.76	17.2	3.9	11.4	23	5.58	2.7	9.09
8	41.3	10.3	60	0	30	9.52	0	9.09	26.7	50	12.2	0	0	13.9	0	17.4	17.9	2.17	0			0	8.65	5.56	5.88	2.78	0	1.55	0	0	5.69	4.07	21.1	6.9	3.03	55.6	2.7	21.5	8.79	9.09
12	0	0	0	51.1	4.17	51.6	36.8	0	0	0	27.3	0	26.3	9.52	27.3	68.2						10.5	6.82	2.47	2.53	33.3	0	1.89	9.09	7.5	58.7	31.4	54.5	0	6.82	0	3.92
16	33.8	3.76	24.3	53.9	1.88	4.55	14.4	2.06	0	33.3	40.8	2.11	37.5									6.65	15.5	1.17	6.77	0.46	0.8	8.7	23.2	5.75	5.14	5.15	20.6	6.15
D
Weeks Post Infection	1d Timestamp										28d Timestamp
4	0.47	0.9	0.82	0.54							4.86	9.25	5.47	5.26	9.08	6.47	7.51	7.1	9.64
8	0.59	2.06	0.58	0.91	0.57	0.69	0.76	0.27			8.07	8.57	13.3	6.98	12.5	11	21.3	6.82	6.71
12	0.25	3.79	0.28	0.84	0.18	0.84	0.33				6.88	23.4	8.56	5.99	5.54	7.83	14.4	15

## Sheet: Fig6
B			D
RTE	Mature			RTE									Mature
61.1	14.1		TCM	3.03	0	0	12.5	6.25	7.69	4.76	0	4.17	11.1	15.4	0	7.5	40	5.26	0	0	11.1
44.6	1.92		TPM	21.2	35.6	23.8	25	6.25	38.5	0	0	16.7	22.2	61.5	42.9	45	20	31.6	100	50	55.6
63.6	10.4		TEM	75.8	62.2	76.2	62.5	87.5	46.2	95.2	100	79.2	66.7	23.1	57.1	47.5	40	63.2	0	50	33.3
12.7	25.6
37.2	5.62
9.77	17.1
28	1.09
35.5	1.35
32.4	1.27

## Sheet: S1 Fig
A
Age of Animals (Weeks)	True Memory (CD49d+ CD44+)
1	25.2	23.4	25.9	25.7	24.9	22.3
2	32.9	27.8	38.3	31.8	36.3	33.7
4	41.6	48	55.5	60.6	48.8	58.4	42.4	42.6	50.6	60.6	50.1	47.6	43.8	53.6	49.6	59.8	45.6	49.3	58	43.4	49.6	69.8	59.9	68.4	55	63.9	52.4	41.1	58.9	50.8	69.9	61.8	51	57.5	59.9	70.7
8	51.3	50.4	54.8	39.5	64.6	51.2	8.42	55.5	52.6	52.7	45.9	46.2	63.9	61.1	50.5	44.9	56.8	59.6	55.5	57.6	52.6	41.3	45.3	58.7	63.8	42.8	55.9	63	59.6	45.2	48.2	48.9	50.9	58.4	50.5	26.6	51.8	50.4	75.6	30.9
12	64.7	63.8	53.3	46.8	55.1	63.6	63	57.4
21	65.6	66.7	73.9	67.4	62.5	73.6	61.3	66
C				D			E			F
TCM	TPM	TEM		Tetramer+	Tetramer-		Tetramer+	Tetramer-		Tetramer+	Tetramer-
66.4	8.99	21		80.5	27.7		20.2	65.7		1.47	6.17
66.1	9.11	21.1		88.8	34.9		19.5	60.4		0.98	4.55
58.9	11.1	26.6		81.6	36.8		26.2	67.1		2.4	2.94
58.4	11.6	26.4		85.2	38.3		21.6	62.6		1.41	5.14
67.4	8.64	18.5		88.1	30.2		19.6	66.1		1.28	8.36
67.3	8.77	18.4		86.6	37.1		19.3	60.5		3.73	7.37
57.7	7.86	29.5		86.7	21.9		23.2	74		1.77	6.45
58.4	7.75	29.1		80.1	23		34.7	74.9		5.61	10.3
59.2	9.13	28.5
57.4	10.5	28
57.3	10.7	27.9
60.4	9.67	25.6
57.9	10.5	28.5
57.9	10.3	28.4
57.7	11.2	27.5
59.5	9.3	28
63.2	9.26	24.9
66.8	8.77	20.9
67.3	8.6	20.8
47.6	7.66	37.8
48.1	7.05	38.3
50.2	7.01	36.3
49.9	6.83	36.7
63.1	9.42	24.8

## Sheet: S2 Fig
C	% Tetramer+				D				E
% IFNy+	1d ts	7d ts	28d ts		1d ts	7d ts	28d ts		1d ts	7d ts	28d ts
35.1	45.8				13	8.98	18.8		91.2	80.6	81.8
36.3	43.4				2.28	17.2	13.7		91.6	87.8	52.9
15.1	15.9				19.5	25.7	7.32		85.7	85.5	36.3
15.5	12				41.6	17.8	3.8		81.4	88.1	64.2
4.13	4.43				13.2	11.2	1.38		90.1	90.5	80
6.23	4.08				8.28	11.8	12.2		91.1	86.6	54.1
2.63	1.71				17.6	17	7.66		95.1	90.5	35.6
2.6	2.03				42.2	15.2	3.55		73.5	89.9	60.6
					15.8	17.9	3.29		94.7	87.4	29.6
42		42.8			30.5	34.9	5.96		84.2	92.6	26.1
4.99		4.48			9.84	11.3	9.21		83.6	93	49.1
4.91		4.55			4.19	7.27	28.9		97	93.5	71.1
29.5		14.9			23.7	10.6	12.3		85.6	75.6	39.5
30.6		3.19			31.7	18.3	9.54		80	81.7	64.5
4.54		3			25.3	14.6	4.59		88	77.4	31.7
4.23		42.2			20.7	13	3.58		90	86.7	28
41.2		43			21.9	16.8	6.46		83.2	87.2	51.7
					7.47	9.58	6.76		81.6	88.9	44.4
2.88			3.04		13.9	23.2	12.1		89.2	91.5	51.1
2.12			1.76			25.1	8.43			91.4	53.5
2.29			1.71			20.2	10.9			86.7	54.9
2.81			1.27			9.24				95
3.1			1.57			17.2				91.2
2.76			1.28			11.6				81.4
2.82			1.45			17.7				84.4
3.01			3.11			32				88
						29.6				85
						7.19				90.8
						8.74				85.4
						22.6				84.3

## Sheet: S3 Fig
D			E			F
Uninfected	MCMV		Uninfected	MCMV		1d TS	7d TS	28d TS	56d TS	175d TS
0	0		1.48	0.77		15.4	9.11	23.3	0	13.8
1.11	1.11		0.85	0.42		2.15	24.3	7.89	0	0
1.49	1.49		1.49	0.51		20.4	32.2	21.9	0	4.62
1.06	1.06		1.18	0.6		41.3	23.9	10.8	0	4.55
0.87	0.87		1.3	0.7		13.4	16.3	2.08	0	0
2.21	2.21		1.28	0.48		8.33	22.7	4.79		0
3.37	3.37		0.6	0.42		21.5	20.8	5.88		3.85
1.94	1.94		0.84	1.85		42.5	24.2	4.84		1.19
1.28	1.28		0.4	0.52		19.3	32	3.03		0
2.61	2.61		2.07			34.9	41.4	8.67
2.05	2.05		1.5			10.2	12.8	12.1
	1.09		1.69			3.79	8.21	39
	1.28		0.83			26	12.5	7.79
	0.11		0.33			36.7	21.4	6.71
	0.6					28.9	17.7	12
	0.33					25.7	17.3	21.3
	0.17					27.2	22.3	1.56
	0.25					8.28	13	4.49
	0.17					13.8	24	8.47
	0.48						26.1	14.7
							22.8
							13.5
							22.9
							15.5
							22.7
							39.6
							30.4
							9.39
							10.4
							26.1

## Sheet: S4 Fig
B
	CD44- CD62L+																														CD44+ CD62L+
1d ts	2.05	3.05	1.15	2.5	0	7.94	0	0.83	0.62	0.54	0.4	0.36	0.74	0.16	0.65	1.07	0.48	1.69	0.16												2.78	9.14	3.09	4.38	2.07	7.14	29.2	7.35	2.99	8.11	4.4	6.16	3.33	3.03	4.56	6.22	6.19	8.99	4.62
7d ts	12.7	3.26	3.85	5.99	3.32	5.08	1.95	3.59	2.39	4.35	1.36	3.65	2.34	18.2	3.73	9.17	3.53	1.12	7.94	1	1.31	3.26	1.66	2.06	3.43	4.7	1.15	1.63	1.52	4.09	10.1	7.93	6.01	10.3	6.27	9.04	9.34	10.8	4.67	10.3	4.52	9.18	5.4	27.3	3.58	11.7	5	10.1	6.35
28d ts	27	22.5	25.1	11.5	31.2	29.3	26.9	19.1	15.8	13.6	4.33	19.3	40.4	9.04	25.1	29.6	28.3	20.6	15.6	24.4	35.2										19	24.2	17.7	22.3	23.8	22.4	24.4	11.9	14.5	11.4	5.05	18.6	18.5	9.84	22	16.3	21.2	18	16.4
[truncated: 71 more columns]

[truncated: 5 more sheets: S5 Fig, S6 Fig, S7 Fig, S8 Fig, S9 Fig]
